# Supplementary material for: COVID-19 Severity and Thrombo-Inflammatory Response Linked to Ethnicity
Source: Biomedicines. 2022 Oct 12;10(10):2549. doi: 10.3390/biomedicines10102549 (PMC9599040; doi:10.3390/biomedicines10102549)
Supplement: Supplementary file 1 [file biomedicines-10-02549-s001.zip]

Archive with 1 entries (1 files):
- biomedicines-1936557-supplementary.pdf
